# Supplementary material for: Utilization of hepatitis B surface antigen-positive donors in liver transplantation for recipients with hepatocellular carcinoma: a retrospective and propensity score matching analysis
Source: PeerJ. 2023 Jul 26;11:e15620. doi: 10.7717/peerj.15620 (PMC10386819; doi:10.7717/peerj.15620)
Supplement: Data S3 [file peerj-11-15620-s003.txt]

Supplementary Data 1:
group - 0, HBsAg(-) donor; 1, HBsAg(+) donor.
gender - 0, male; 1, female.
RFA history & TACE history - 0, none; 1, yes.
HBsAg - 0, negative; 1, positive.
DBD - 0, DCD; 1, DBD.
TNM staging - 1, stage I; 2, stage II; 3, stage III.

Supplementary Data 2:
group - 0, HBsAg(-) donor; 1, HBsAg(+) donor.
gender - 0, male; 1, female.
RFA history & TACE history - 0, none; 1, yes.
HBsAg - 0, negative; 1, positive.
DBD - 0, DCD; 1, DBD.
TNM staging - 1, stage I; 2, stage II; 3, stage III.
All kinds of complications (cardiac arrest, hypotension, etc) - 0, not exist; 1, exist.
